# Supplementary material for: The Low-Diversity Fecal Microbiota of the Critically Endangered Kākāpō Is Robust to Anthropogenic Dietary and Geographic Influences
Source: Front Microbiol. 2017 Oct 20;8:2033. doi: 10.3389/fmicb.2017.02033 (PMC5655120; doi:10.3389/fmicb.2017.02033)
Supplement: Supplementary file 2 [file Table2.XLSX]

## Sheet: Sheet1
#Supplementary Table S2
#Table of PERMANOVA results
#PERMANOVA was run in Primer v6 using Type III sums of squares with 4999 unrestricted permutations of the raw data
#Abbreviations: Di = Diet, Ag = Age, Bi = BirdName, Is = Island, Sa = SampleID, Res = Residual
#Negative estimates of components of variation were set to zero
#**Term has one or more empty cells
Comparison	Source	df	SS	MS	Pseudo-F	P(perm)	Unique permutations	Square root of estimates of components of variation
Diet (unweighted UniFrac)	Di	2	0.58952	0.29476	0.95427	0.5044	4962	0
	Bi(Di)	26	8.3942	0.32286	1.2965	0.013	4917	0.21605
	Sa(Bi(Di))	19	4.7315	0.24903	No test
	Total	47	13.725
Diet (weighted UniFrac)	Di	2	0.048646	0.024323	1.3563	0.2286	4983	0.022778
	Bi(Di)	26	0.5333	0.020511	2.981	0.0272	4984	0.092832
	Sa(Bi(Di))	19	0.13073	0.0068807	No test
	Total	47	0.70068
Age (unweighted UniFrac)	Ag	1	0.61905	0.61905	2.0429	0.0152	4983	0.11174
	Bi(Ag)	40	12.437	0.31093	1.2088	0.0078	4900	0.17145
	Sa(Bi(Ag))	37	9.5168	0.25721	No test
	Total	78	22.836
Age (weighted UniFrac)	Ag	1	0.0087007	0.0087007	0.37309	0.7364	4987	0
	Bi(Ag)	40	0.96276	0.024069	1.2682	0.2336	4981	0.052775
	Sa(Bi(Ag))	37	0.70223	0.018979	No test
	Total	78	1.7669
Island, adults (unweighted UniFrac)	Bi	4	1.022	0.2555	0.90405	0.6604	4960	0
	Is	2	0.53213	0.26607	0.79798	0.8068	4926	0
	BixIs**	3	1.0077	0.33592	1.1886	0.2134	4973	0.17288
	Res	11	3.1088	0.28262				0.53162
	Total	20	5.6953
Island, adults (weighted UniFrac)	Bi	4	0.1678	0.04195	0.88761	0.5222	4984	0
	Is	2	0.071939	0.035969	1.1162	0.4328	4952	0.029509
	BixIs**	3	0.094463	0.031488	0.66624	0.641	4990	0
	Res	11	0.51988	0.047262				0.2174
	Total	20	0.8212
Island, chicks (unweighted UniFrac)	Is	1	0.88843	0.88843	3.0089	0.0022	4971	0.20161
	Bi(Is)	21	6.3808	0.30385	1.1417	0.0852	4921	0.1514
	Sa(Bi(Is))	16	4.2581	0.26613	No test
	Total	38	11.447
Island, chicks (weighted UniFrac)	Is	1	0.046295	0.046295	1.7887	0.1588	4985	0.037401
	Bi(Is)	21	0.48375	0.023036	0.64783	0.8562	4977	0
	Sa(Bi(Is))	16	0.56892	0.035558	No test
	Total	38	1.1912
