# Supplementary material for: The Low-Diversity Fecal Microbiota of the Critically Endangered Kākāpō Is Robust to Anthropogenic Dietary and Geographic Influences
Source: Front Microbiol. 2017 Oct 20;8:2033. doi: 10.3389/fmicb.2017.02033 (PMC5655120; doi:10.3389/fmicb.2017.02033)
Supplement: Supplementary file 3 [file Table3.XLSX]

## Sheet: Sheet1
#Supplementary Table S3
#Table of PERMDISP results
#PERMDISP was run in Primer v6 using 4999 permutations
Comparison	F	df1	df2	P(perm)
Diet (unweighted UniFrac)	0.5575	2	45	0.677
Diet (weighted UniFrac)	2.6919	2	45	0.307
Age (unweighted UniFrac)	1.8718	1	100	0.2394
Age (weighted UniFrac)	0.7918	1	2	0.558
Island, adults (unweighted UniFrac)	6.827	2	18	0.0916
Island, adults (weighted UniFrac)	0.099445	2	18	0.9292
Island, chicks (unweighted UniFrac)	0.6472	1	37	0.5204
Island, chicks (weighted UniFrac)	11.346	1	37	0.0254
