# Supplementary material for: The Low-Diversity Fecal Microbiota of the Critically Endangered Kākāpō Is Robust to Anthropogenic Dietary and Geographic Influences
Source: Front Microbiol. 2017 Oct 20;8:2033. doi: 10.3389/fmicb.2017.02033 (PMC5655120; doi:10.3389/fmicb.2017.02033)
Supplement: Supplementary file 4 [file Table4.XLSX]

## Sheet: Sheet1
#Supplementary Table S4
#Results of generalized linear mixed-effects models for alpha diversity metrics
#Quasi-poisson regression was performed for the chao1 species richness metric, and normal regression was performed for Simpson's evenness
#BirdName (i.e. individuals from which samples were collected) was included as a random effect in all models
#Regression was performed using the function glmmPQL from the R package MASS (version 7.3.45)
#Pseudo-R2 was calculated using the function r.squaredGLMM from the R package MuMIn (version 1.15.6)
Comparison	Marginal pseudo-R2	Conditional pseudo-R2	Random Effects	Random Effects Std. Dev.	Fixed Effects Level	Coefficient	Std. Error	DF	t-value	p-value
Diet (chao1)	0.0002	0.00586153	(Intercept)	0.596582	(Intercept)	4.372	0.303	26	14.436	< 1 * 10-4
			Residual	7.88902	Pumpkin	-0.085	0.434	26	-0.196	0.846
					Unfed	-0.27	0.487	26	-0.555	0.584
Diet (Simpson's evenness)	0.0117	0.0116849	(Intercept)	1.4351 * 10-6	(Intercept)	0.129	0.015	26	8.652	< 1 * 10-4
			Residual	0.0646203	Pumpkin	-0.002	0.022	26	-0.084	0.934
					Unfed	-0.017	0.025	26	-0.69	0.497
Age (chao1)	7.952 * 10-7	0.00248347	(Intercept)	0.403797	(Intercept)	4.272	0.157	40	27.152	< 1 * 10-4
			Residual	8.09399	Chick	0.015	0.278	40	0.054	0.957
Age (Simpson's evenness)	0.0039	0.00389332	(Intercept)	1.0489 * 10-5	(Intercept)	0.123	0.009	40	14.231	< 1 * 10-4
			Residual	0.061497	Chick	0.008	0.015	40	0.545	0.589
Adult location (chao1)	0.0018	0.00180189	(Intercept)	1.7094 * 10-5	(Intercept)	4.404	0.24	14	18.334	< 1 * 10-4
			Residual	6.965	Maud	-0.76	0.654	14	-1.162	0.265
					Pearl	-0.264	0.488	14	-0.541	0.597
Adult location (Simpson's evenness)	0.0444	0.0443715	(Intercept)	2.2195 * 10-6	(Intercept)	0.121	0.02	14	6.192	< 1 * 10-4
			Residual	0.0628187	Maud	0.035	0.039	14	0.892	0.388
					Pearl	0.008	0.036	14	0.218	0.831
Chick location (chao1)	0.0016	0.00409211	(Intercept)	0.388428	(Intercept)	4.969	0.224	21	22.163	< 1 * 10-4
			Residual	7.83422	Codfish	-0.681	0.317	21	-2.146	0.044
Chick location (Simpson's evenness)	0.1373	0.302452	(Intercept)	0.0207077	(Intercept)	0.088	0.016	21	5.402	< 1 * 10-4
			Residual	0.051074	Codfish	0.047	0.021	21	2.307	0.031
