# Supplementary material for: The Low-Diversity Fecal Microbiota of the Critically Endangered Kākāpō Is Robust to Anthropogenic Dietary and Geographic Influences
Source: Front Microbiol. 2017 Oct 20;8:2033. doi: 10.3389/fmicb.2017.02033 (PMC5655120; doi:10.3389/fmicb.2017.02033)
Supplement: Supplementary file 6 [file Table6.XLSX]

## Sheet: uwunifrac_islandchicks_adonis_r
#Supplementary Table S6
#Collated results from 1000 trials of PERMANOVA following random subsampling down to one sample per individual for chicks on Anchor Island and Codfish Island.
Trial	F value	R2	Pr(>F)
1	2.73211	0.115123	0.0052
2	1.93317	0.0842959	0.0288
3	1.9765	0.0860228	0.0352
4	1.82477	0.079947	0.0354
5	2.95086	0.123205	0.004
6	2.11944	0.0916734	0.0236
7	2.46755	0.105147	0.011
8	2.31747	0.0993877	0.0176
9	2.4364	0.103958	0.0104
10	3.69615	0.149665	0.001
11	2.70834	0.114236	0.006
12	3.372	0.138356	0.0008
13	2.98214	0.124348	0.002
14	2.89768	0.121254	0.0038
15	2.13283	0.0921991	0.0178
16	2.59438	0.109958	0.01
17	2.00694	0.0872321	0.0256
18	3.50499	0.143032	0.0018
19	2.2841	0.098097	0.013
20	2.97911	0.124238	0.0042
21	3.0552	0.127008	0.002
22	2.24599	0.0966182	0.0118
23	2.58778	0.109709	0.0052
24	2.76551	0.116367	0.006
25	3.16442	0.130954	0.0012
26	2.90228	0.121423	0.0046
27	2.95086	0.123205	0.0038
28	2.62269	0.111024	0.0072
29	3.21055	0.13261	0.0018
30	2.57329	0.109161	0.0078
31	2.61789	0.110843	0.0034
32	3.34615	0.137441	0.0014
33	2.37731	0.101693	0.0172
34	1.75938	0.0773035	0.038
35	2.47369	0.105381	0.0086
36	2.39733	0.102462	0.0118
37	3.05799	0.127109	0.0026
38	2.38356	0.101933	0.0068
39	2.50124	0.10643	0.0036
40	3.14566	0.130279	0.001
41	2.63926	0.111647	0.0038
42	1.62103	0.0716601	0.0566
43	1.98541	0.0863768	0.0292
44	2.8366	0.119002	0.0032
45	2.77276	0.116636	0.0026
46	3.2675	0.134645	0.0012
47	2.31917	0.0994532	0.012
48	2.41503	0.10314	0.0066
49	2.28482	0.0981249	0.016
50	2.39339	0.102311	0.0094
51	2.77498	0.116718	0.0062
52	2.22916	0.095964	0.01
53	2.57643	0.10928	0.0042
54	2.16358	0.0934044	0.0232
55	2.26483	0.0973499	0.0174
56	2.5256	0.107356	0.0072
57	2.85507	0.119684	0.0034
58	3.2498	0.134013	0.0032
59	2.39196	0.102256	0.0102
60	3.19158	0.131929	0.0012
61	2.32219	0.09957	0.0136
62	2.30035	0.0987262	0.017
63	3.12886	0.129673	0.0026
64	2.32431	0.099652	0.0138
65	2.76197	0.116235	0.0088
66	3.34291	0.137326	0.001
67	3.0552	0.127008	0.0016
68	2.32431	0.099652	0.0122
69	3.82232	0.153987	0.0004
70	3.16155	0.13085	0.0046
71	2.45412	0.104635	0.0062
72	2.2751	0.0977482	0.011
73	2.18803	0.0943605	0.016
74	1.96033	0.0853789	0.0274
75	3.08082	0.127937	0.002
76	2.59363	0.109929	0.0106
77	2.23041	0.0960124	0.014
78	2.12045	0.0917131	0.0162
79	3.15201	0.130507	0.0014
80	3.18285	0.131616	0.0008
81	3.96677	0.158882	0.0006
82	1.90833	0.0833027	0.0256
83	3.11146	0.129045	0.002
84	2.40095	0.102601	0.0078
85	3.42395	0.140188	0.0008
86	3.51435	0.143359	0.0004
87	3.10308	0.128742	0.0014
88	3.11898	0.129316	0.0018
89	2.7327	0.115145	0.0038
90	2.30831	0.0990337	0.0096
91	2.06938	0.0897023	0.0176
92	2.64819	0.111983	0.0042
93	3.93181	0.157703	0.0006
94	2.4712	0.105286	0.0116
95	2.78001	0.116905	0.004
96	2.38631	0.102039	0.0068
97	3.18781	0.131794	0.0038
98	2.20182	0.0948988	0.0144
99	3.42784	0.140325	0.001
100	3.14164	0.130134	0.0028
101	2.40095	0.102601	0.0102
102	3.69319	0.149563	0.0008
103	2.93324	0.122559	0.0014
104	2.66509	0.112617	0.007
105	2.99774	0.124918	0.0014
106	2.98748	0.124543	0.0018
107	2.83549	0.118961	0.003
108	2.69663	0.113798	0.003
109	3.62162	0.147091	0.0006
110	3.31192	0.136226	0.0018
111	2.48651	0.10587	0.012
112	2.32431	0.099652	0.013
113	2.31825	0.099418	0.0126
114	3.29813	0.135736	0.0022
115	2.52797	0.107445	0.0102
116	2.605	0.110358	0.0068
117	2.52316	0.107263	0.0042
118	2.79552	0.117481	0.0036
119	2.07339	0.0898608	0.0236
120	2.18847	0.0943776	0.0154
121	2.02638	0.0880025	0.0194
122	1.85517	0.0811705	0.034
123	2.60777	0.110462	0.0052
124	2.53932	0.107875	0.0092
125	2.14435	0.0926512	0.0148
126	1.70194	0.0749689	0.0466
127	2.08776	0.0904271	0.0122
128	2.90675	0.121587	0.0032
129	3.56255	0.14504	0.0008
130	2.37462	0.10159	0.0146
131	2.64461	0.111848	0.0072
132	2.14301	0.0925984	0.0196
133	1.96033	0.0853789	0.0284
134	2.93324	0.122559	0.002
135	2.90161	0.121398	0.0038
136	2.15508	0.0930718	0.0208
137	2.79915	0.117616	0.003
138	1.8343	0.0803309	0.0316
139	2.59014	0.109798	0.0054
140	1.87875	0.0821175	0.0296
141	2.04958	0.0889206	0.0188
142	2.07919	0.0900893	0.0224
143	2.02378	0.0878995	0.0264
144	1.72018	0.0757114	0.0438
145	2.34829	0.100576	0.0112
146	2.34806	0.100568	0.0126
147	2.09373	0.0906622	0.0224
148	1.9765	0.0860228	0.0282
149	2.87148	0.120289	0.0038
150	2.44236	0.104186	0.0044
151	2.62581	0.111142	0.0086
152	2.35184	0.100713	0.0104
153	2.66888	0.112759	0.0046
154	2.29281	0.0984341	0.0158
155	2.59715	0.110062	0.0056
156	2.4929	0.106113	0.011
157	2.36477	0.101211	0.0074
158	3.29813	0.135736	0.001
159	2.67877	0.113129	0.0076
160	2.60875	0.110499	0.01
161	1.96742	0.0856613	0.023
162	3.64149	0.147779	0.0008
163	1.76251	0.0774302	0.0438
164	2.75228	0.115875	0.0044
165	2.65392	0.112198	0.0058
166	2.3672	0.101304	0.0114
167	2.55893	0.108618	0.0092
168	2.1992	0.0947962	0.0152
169	2.83904	0.119092	0.0038
170	2.60777	0.110462	0.0036
171	3.10046	0.128647	0.001
172	2.96485	0.123717	0.002
173	2.60753	0.110453	0.008
174	2.20495	0.0950208	0.0138
175	3.54897	0.144567	0.0008
176	2.50744	0.106666	0.0094
177	3.0278	0.126012	0.0034
178	2.37368	0.101553	0.0142
179	3.25078	0.134049	0.0014
180	2.29305	0.0984435	0.0142
181	2.79585	0.117493	0.0018
182	2.37368	0.101553	0.0102
183	2.73955	0.1154	0.0038
184	2.75434	0.115951	0.0068
185	2.68625	0.11341	0.004
186	2.32862	0.0998183	0.0082
187	2.09266	0.0906203	0.0146
188	1.92934	0.0841428	0.0382
189	2.52973	0.107512	0.0056
190	2.99493	0.124815	0.002
191	2.96485	0.123717	0.0022
192	1.72485	0.0759015	0.0376
193	4.1571	0.165246	0.0004
194	2.6491	0.112017	0.0036
195	3.15075	0.130462	0.0028
196	2.7423	0.115503	0.0038
197	2.80363	0.117782	0.0024
198	2.60099	0.110207	0.0094
199	2.49812	0.106312	0.0052
200	2.00606	0.0871972	0.022
201	3.06085	0.127213	0.0014
202	2.68921	0.11352	0.0054
203	2.2611	0.0972051	0.0132
204	2.32644	0.099734	0.0096
205	3.31295	0.136263	0.001
206	2.88805	0.120899	0.002
207	2.76299	0.116273	0.0064
208	1.77132	0.0777872	0.0362
209	1.96558	0.085588	0.0312
210	2.27195	0.0976262	0.0098
211	4.02509	0.160842	0.0006
212	2.41861	0.103277	0.0098
213	2.83719	0.119024	0.0036
214	2.61865	0.110872	0.0044
215	2.85654	0.119738	0.0024
216	3.14346	0.130199	0.0028
217	2.35154	0.100702	0.012
218	3.85661	0.155154	0.001
219	3.2964	0.135675	0.0012
220	2.42536	0.103535	0.0082
221	2.34791	0.100562	0.0102
222	4.14522	0.164851	0.0004
223	2.28328	0.0980651	0.016
224	2.13216	0.0921729	0.0138
225	3.13768	0.129991	0.0014
226	1.95927	0.0853368	0.0252
227	3.96867	0.158946	0.0002
228	1.95195	0.0850451	0.03
229	2.13926	0.0924514	0.0194
230	3.24982	0.134014	0.0028
231	2.99037	0.124649	0.0036
232	2.87011	0.120239	0.0028
233	2.47315	0.105361	0.0088
234	2.42385	0.103478	0.0106
235	3.14933	0.130411	0.0012
236	2.85767	0.11978	0.0084
237	2.68823	0.113484	0.003
238	2.27907	0.0979021	0.015
239	2.20432	0.094996	0.01
240	3.22932	0.133281	0.0014
241	2.00122	0.0870048	0.0226
242	2.37731	0.101693	0.0134
243	2.73467	0.115218	0.0052
244	2.7327	0.115145	0.0048
245	2.28718	0.0982164	0.0092
246	2.19834	0.094763	0.0164
247	2.1992	0.0947962	0.0112
248	2.09099	0.0905546	0.019
249	2.03285	0.0882588	0.023
250	2.63495	0.111485	0.0052
251	3.08356	0.128036	0.0012
252	3.16543	0.13099	0.0026
253	3.16481	0.130968	0.0016
254	2.41861	0.103277	0.0092
255	3.00518	0.125189	0.0028
256	3.255	0.134199	0.0008
257	2.21819	0.0955369	0.0144
258	2.47417	0.1054	0.0118
259	2.39733	0.102462	0.0116
260	1.69091	0.0745191	0.0606
261	4.20936	0.166976	0.0006
262	2.79572	0.117488	0.0024
263	2.85698	0.119755	0.0036
264	2.24668	0.0966453	0.0158
265	2.14473	0.0926659	0.017
266	2.34462	0.100435	0.007
267	3.09248	0.128359	0.0018
268	3.06177	0.127246	0.0036
269	2.71755	0.11458	0.0036
270	2.57329	0.109161	0.0082
271	1.53639	0.0681737	0.0808
272	2.2582	0.0970927	0.0192
273	3.80244	0.153309	0.0006
274	3.19706	0.132126	0.0018
275	3.04003	0.126457	0.002
276	2.19834	0.094763	0.0164
277	3.2056	0.132432	0.002
278	3.46456	0.141616	0.002
279	2.12461	0.0918765	0.0142
280	3.29505	0.135626	0.0024
281	2.64414	0.111831	0.0056
282	2.12391	0.091849	0.0268
283	2.35184	0.100713	0.0096
284	2.02347	0.0878872	0.0232
285	2.28613	0.0981755	0.0126
286	2.50236	0.106473	0.0082
287	2.69663	0.113798	0.0044
288	2.53193	0.107596	0.0052
289	4.52454	0.177262	0.0002
290	3.2692	0.134706	0.002
291	2.40579	0.102786	0.013
292	2.04092	0.0885779	0.0216
293	2.65339	0.112178	0.0066
294	3.03309	0.126205	0.0034
295	3.43401	0.140542	0.0006
296	1.98109	0.0862052	0.0266
297	3.3505	0.137595	0.002
298	2.025	0.0879477	0.027
299	2.31917	0.0994532	0.0106
300	2.60135	0.110221	0.008
301	2.63282	0.111405	0.0072
302	1.95574	0.085196	0.0256
303	2.25962	0.0971477	0.02
304	2.82809	0.118687	0.0028
305	2.78819	0.117209	0.0026
306	2.64262	0.111773	0.0032
307	2.92022	0.122082	0.0034
308	2.64981	0.112044	0.0048
309	2.61691	0.110806	0.0034
310	2.45531	0.10468	0.006
311	2.65381	0.112194	0.0068
312	2.61429	0.110708	0.0048
313	3.22647	0.13318	0.0018
314	3.19545	0.132068	0.0016
315	2.67618	0.113033	0.0034
316	2.25786	0.0970795	0.0126
317	2.19684	0.0947043	0.016
318	3.00299	0.125109	0.0026
319	2.83573	0.11897	0.0056
320	2.23353	0.0961338	0.0112
321	2.02666	0.0880137	0.0178
322	2.28468	0.0981193	0.008
323	2.20255	0.0949272	0.0134
324	2.07818	0.0900497	0.026
325	3.04437	0.126615	0.001
326	2.33914	0.100224	0.0086
327	3.47373	0.141937	0.0006
328	2.45288	0.104588	0.0096
329	2.77973	0.116895	0.002
330	1.89732	0.082862	0.0286
331	2.56831	0.108973	0.0094
332	2.16036	0.0932783	0.0214
333	2.6874	0.113453	0.0036
334	3.31529	0.136346	0.001
335	3.029	0.126056	0.0038
336	2.91556	0.121911	0.0038
337	2.54149	0.107958	0.0094
338	2.32219	0.09957	0.0148
339	2.2178	0.0955217	0.0074
340	1.63909	0.0724009	0.0594
341	2.51562	0.106976	0.008
342	2.26748	0.0974527	0.015
343	2.02808	0.0880697	0.0266
344	2.50742	0.106665	0.0114
345	4.61843	0.180278	0.0006
346	2.89935	0.121315	0.0046
347	3.08152	0.127962	0.003
348	2.86503	0.120051	0.0034
349	2.93417	0.122593	0.0034
350	2.4407	0.104122	0.0076
351	2.08829	0.0904481	0.0156
352	2.04326	0.0886707	0.0186
353	2.91028	0.121717	0.0026
354	2.59797	0.110093	0.0056
355	2.33122	0.0999185	0.0112
356	3.39692	0.139236	0.0016
357	3.53001	0.143906	0.0006
358	2.43868	0.104045	0.0042
359	2.39167	0.102245	0.0114
360	2.31647	0.0993492	0.0148
361	3.16294	0.130901	0.0026
362	3.24608	0.133881	0.0008
363	3.85534	0.155111	0.0008
364	2.50557	0.106595	0.0118
365	2.76197	0.116235	0.0064
366	2.86644	0.120103	0.0026
367	2.13926	0.0924514	0.0222
368	3.29541	0.135639	0.0014
369	1.54903	0.0686959	0.0744
370	3.63132	0.147427	0.0008
371	1.90022	0.0829782	0.0304
372	2.39441	0.10235	0.0054
373	2.99662	0.124877	0.0044
374	3.74619	0.151385	0.001
375	2.20318	0.0949517	0.0156
376	3.03603	0.126312	0.0026
377	2.84044	0.119144	0.0028
378	2.7537	0.115927	0.0038
379	3.45938	0.141434	0.0016
380	3.39923	0.139317	0.0024
381	2.56551	0.108867	0.0092
382	2.05311	0.08906	0.0132
383	3.21862	0.132899	0.001
384	3.1238	0.12949	0.0036
385	2.80363	0.117782	0.0046
386	2.63927	0.111648	0.0062
387	3.03838	0.126397	0.0024
388	2.64965	0.112038	0.0048
389	1.92489	0.0839652	0.024
390	3.09647	0.128503	0.0026
391	2.66034	0.112439	0.004
392	3.33448	0.137027	0.001
393	2.63749	0.111581	0.0038
394	3.20478	0.132403	0.001
395	3.16827	0.131092	0.0012
396	2.41127	0.102996	0.011
397	1.56826	0.0694896	0.0752
398	2.17349	0.0937919	0.0126
399	1.60455	0.0709835	0.0672
400	2.42409	0.103487	0.0072
401	3.72628	0.150701	0.0008
402	2.03453	0.0883251	0.0178
403	2.4399	0.104092	0.009
404	3.60073	0.146367	0.0004
405	2.03874	0.0884919	0.0248
406	4.02509	0.160842	0.0002
407	2.62818	0.111231	0.0048
408	2.98547	0.12447	0.0018
409	4.23865	0.167943	0.0004
410	2.83705	0.119018	0.0016
411	2.85014	0.119502	0.0026
412	2.0751	0.0899279	0.0254
413	2.7345	0.115212	0.0042
414	2.03763	0.088448	0.0178
415	2.0659	0.0895649	0.0264
416	2.60226	0.110255	0.0052
417	3.04437	0.126615	0.0016
418	1.72635	0.0759623	0.0526
419	2.93009	0.122444	0.0038
420	3.05799	0.127109	0.0034
421	3.19706	0.132126	0.0016
422	1.93177	0.0842398	0.0284
423	2.86415	0.120019	0.0024
424	3.80659	0.153451	0.0006
425	1.71485	0.0754945	0.0502
426	3.15075	0.130462	0.0034
427	2.42536	0.103535	0.0088
428	2.59516	0.109987	0.0108
429	2.45364	0.104617	0.01
430	2.88909	0.120938	0.0018
431	2.76908	0.116499	0.0066
432	2.19801	0.0947499	0.0116
433	2.64239	0.111765	0.0058
434	3.26731	0.134638	0.001
435	2.63886	0.111632	0.0084
436	2.88876	0.120926	0.0042
437	2.45639	0.104721	0.0084
438	2.14435	0.0926512	0.0168
439	1.9461	0.0848119	0.0314
440	3.30065	0.135826	0.0018
441	2.148	0.0927943	0.0152
442	3.09554	0.128469	0.0012
443	3.1112	0.129035	0.0024
444	1.90653	0.0832307	0.0264
445	2.30656	0.0989662	0.013
446	2.41861	0.103277	0.0086
447	2.52241	0.107234	0.0048
448	2.43672	0.10397	0.0086
449	3.02209	0.125805	0.0018
450	2.64405	0.111827	0.0066
451	2.71225	0.114382	0.0034
452	2.60665	0.11042	0.0036
453	3.09184	0.128336	0.0018
454	2.50905	0.106727	0.0052
455	2.87171	0.120298	0.0016
456	2.58953	0.109774	0.009
457	2.45712	0.104749	0.0092
458	2.4387	0.104046	0.01
459	2.58143	0.109469	0.0062
460	2.32234	0.0995758	0.01
461	1.67044	0.0736835	0.0554
462	2.14473	0.0926659	0.0168
463	1.49242	0.0663521	0.0856
464	2.51186	0.106834	0.0054
465	3.52783	0.14383	0.0008
466	2.14166	0.0925456	0.0158
467	2.17841	0.0939846	0.0186
468	2.57414	0.109193	0.0078
469	2.58108	0.109456	0.0074
470	3.26731	0.134638	0.0026
471	2.20519	0.0950299	0.0122
472	2.86211	0.119944	0.0076
473	2.85767	0.11978	0.0074
474	2.91528	0.1219	0.0022
475	2.66524	0.112623	0.0028
476	2.96905	0.12387	0.0048
477	2.76055	0.116182	0.0056
478	2.13492	0.0922814	0.0194
479	4.04257	0.161428	0.001
480	2.65009	0.112054	0.0036
481	2.31647	0.0993492	0.0138
482	2.37978	0.101788	0.014
483	3.05766	0.127097	0.004
484	2.57264	0.109137	0.005
485	3.19706	0.132126	0.0014
486	2.16596	0.0934976	0.0186
487	3.13768	0.129991	0.002
488	2.53224	0.107607	0.0124
489	2.74191	0.115488	0.0032
490	2.38356	0.101933	0.0072
491	2.53266	0.107623	0.0058
492	2.98792	0.124559	0.005
493	2.71493	0.114482	0.0048
494	2.32874	0.0998227	0.0104
495	2.80109	0.117687	0.0044
496	2.18514	0.0942474	0.0106
497	2.62269	0.111024	0.0092
498	2.34612	0.100493	0.008
499	2.9835	0.124398	0.0014
500	2.74195	0.11549	0.0042
501	3.29091	0.135479	0.0034
502	2.78652	0.117147	0.0066
503	2.26483	0.0973499	0.0194
504	2.70911	0.114265	0.0046
505	2.83904	0.119092	0.0056
506	3.16294	0.130901	0.0022
507	2.05565	0.0891604	0.0176
508	3.10993	0.128989	0.0022
509	2.14783	0.0927877	0.0114
510	3.11036	0.129005	0.0034
511	3.17152	0.131209	0.0026
512	2.50707	0.106652	0.006
513	1.87875	0.0821175	0.0288
514	2.2448	0.0965723	0.0156
515	2.78819	0.117209	0.0018
516	2.36104	0.101068	0.0102
517	1.93632	0.0844216	0.0306
518	2.57686	0.109296	0.0074
519	2.46941	0.105218	0.008
520	2.59516	0.109987	0.0072
521	2.06043	0.089349	0.02
522	2.73062	0.115067	0.0068
523	3.70143	0.149847	0.001
524	3.69319	0.149563	0.0016
525	2.88805	0.120899	0.0024
526	2.46239	0.10495	0.013
527	2.50744	0.106666	0.0062
528	2.66184	0.112495	0.0032
529	2.4712	0.105286	0.012
530	2.78001	0.116905	0.0034
531	2.07832	0.0900553	0.0216
532	2.19009	0.0944406	0.0176
533	3.75853	0.151808	0.0014
534	2.07862	0.0900667	0.0228
535	2.91269	0.121805	0.0024
536	1.77653	0.0779982	0.0442
537	2.24114	0.0964299	0.0132
538	3.02213	0.125806	0.0018
539	2.46343	0.10499	0.0046
540	2.93625	0.122669	0.0026
541	3.01845	0.125672	0.002
542	3.71637	0.150361	0.0006
543	3.93859	0.157931	0.0012
544	2.35949	0.101008	0.0128
545	2.11629	0.0915497	0.0126
546	2.67998	0.113175	0.0058
547	2.47902	0.105584	0.009
548	2.06236	0.0894253	0.024
549	3.42784	0.140325	0.0012
550	3.1238	0.12949	0.0032
551	2.69482	0.11373	0.0064
552	3.03563	0.126297	0.0032
553	1.60903	0.0711675	0.068
554	3.55773	0.144872	0.0016
555	2.45809	0.104787	0.009
556	3.16155	0.13085	0.0034
557	3.01845	0.125672	0.0026
558	2.46511	0.105054	0.0068
559	2.86042	0.119881	0.0032
560	3.73741	0.151083	0.0006
561	3.84534	0.154771	0.0002
562	2.09599	0.0907514	0.0208
563	2.3872	0.102073	0.0166
564	3.82232	0.153987	0.0002
565	2.93625	0.122669	0.0012
566	3.06526	0.127373	0.0034
567	3.4208	0.140077	0.0004
568	2.41163	0.10301	0.011
569	2.16993	0.0936527	0.0146
570	3.68975	0.149445	0.0008
571	2.78936	0.117252	0.0036
572	2.59516	0.109987	0.007
573	3.64162	0.147783	0.0012
574	3.53336	0.144023	0.0016
575	3.59132	0.14604	0.001
576	1.82258	0.0798588	0.0378
577	3.51841	0.143501	0.0008
578	2.79915	0.117616	0.0024
579	1.83759	0.0804634	0.045
580	3.21778	0.132869	0.0022
581	2.78652	0.117147	0.0074
582	2.02505	0.0879498	0.0304
583	2.5379	0.107822	0.0058
584	2.94438	0.122967	0.0034
585	3.09072	0.128295	0.002
586	3.13052	0.129733	0.002
587	3.8954	0.156471	0.0002
588	2.99662	0.124877	0.0034
589	1.96394	0.0855228	0.0334
590	3.86508	0.155442	0.0002
591	2.09282	0.0906263	0.0164
592	3.20859	0.132539	0.0022
593	2.21468	0.0954	0.017
594	3.00275	0.1251	0.004
595	2.35041	0.100658	0.0072
596	2.93324	0.122559	0.0036
597	2.99662	0.124877	0.0034
598	3.04437	0.126615	0.001
599	1.90237	0.0830642	0.0262
600	2.73178	0.115111	0.005
601	2.46239	0.10495	0.0106
602	2.39091	0.102215	0.0046
603	2.10942	0.0912798	0.0228
604	3.16442	0.130954	0.003
605	2.16881	0.0936092	0.0132
606	2.82835	0.118697	0.004
607	2.76808	0.116462	0.007
608	3.09417	0.12842	0.0012
609	2.46192	0.104933	0.0108
610	3.21862	0.132899	0.0006
611	2.8834	0.120728	0.0054
612	3.43289	0.140503	0.0014
613	2.36313	0.101148	0.013
614	2.55492	0.108467	0.0112
615	2.55517	0.108476	0.008
616	2.25214	0.0968574	0.0142
617	2.53448	0.107692	0.0084
618	1.67838	0.0740081	0.0552
619	2.60951	0.110528	0.008
620	2.61692	0.110807	0.0098
621	3.70359	0.149921	0.001
622	2.8238	0.118529	0.0024
623	2.7585	0.116106	0.0034
624	2.8581	0.119796	0.0062
625	2.29025	0.0983352	0.0192
626	3.36353	0.138056	0.0018
627	2.19801	0.0947498	0.0094
628	3.21219	0.132668	0.0022
629	1.72532	0.0759206	0.0444
630	2.69201	0.113625	0.0044
631	2.05773	0.0892425	0.02
632	2.4712	0.105286	0.0128
633	2.97122	0.123949	0.0016
634	2.59397	0.109942	0.0054
635	2.89334	0.121094	0.0036
636	2.86208	0.119942	0.0038
637	2.75486	0.11597	0.004
638	3.15831	0.130734	0.0012
639	3.64195	0.147795	0.0014
640	2.84641	0.119364	0.0042
641	2.24893	0.0967328	0.0132
642	1.68067	0.0741013	0.0528
643	2.8825	0.120695	0.0032
644	1.96316	0.0854918	0.0264
645	2.40603	0.102795	0.015
646	2.66002	0.112427	0.0084
647	2.72573	0.114885	0.004
648	1.99162	0.0866238	0.0228
649	3.15201	0.130507	0.0008
650	2.98086	0.124302	0.0014
651	1.79869	0.0788945	0.0376
652	2.7345	0.115212	0.0034
653	2.04326	0.0886707	0.0242
654	1.70952	0.0752778	0.0472
655	2.86853	0.12018	0.0034
656	2.8283	0.118695	0.006
657	2.59505	0.109983	0.0054
658	2.87341	0.12036	0.004
659	3.11479	0.129165	0.0022
660	2.97954	0.124253	0.002
661	2.25878	0.0971152	0.0118
662	2.77937	0.116881	0.0046
663	2.78819	0.117209	0.0028
664	2.29113	0.0983691	0.013
665	2.18322	0.0941725	0.0196
666	3.18322	0.131629	0.0014
667	1.8389	0.0805163	0.0382
668	1.72635	0.0759623	0.0518
669	3.46284	0.141555	0.0008
670	2.7345	0.115212	0.0044
671	3.69746	0.14971	0.0006
672	3.0552	0.127008	0.0014
673	3.61522	0.146869	0.0016
674	3.43401	0.140542	0.001
675	2.91028	0.121717	0.0024
676	2.91312	0.121821	0.0022
677	2.46746	0.105144	0.0104
678	2.96994	0.123903	0.0014
679	3.52706	0.143803	0.0006
680	3.22932	0.133281	0.0018
681	3.88648	0.156168	0.0008
682	2.6359	0.111521	0.007
683	2.82569	0.118599	0.0036
684	3.15313	0.130547	0.0016
685	2.5401	0.107905	0.0066
686	2.50353	0.106517	0.0088
687	3.59132	0.14604	0.0008
688	2.06193	0.0894085	0.0154
689	2.87341	0.12036	0.0052
690	2.72535	0.114871	0.0042
691	2.10108	0.0909517	0.0274
692	2.4707	0.105267	0.0064
693	2.30062	0.0987363	0.0106
694	3.02211	0.125805	0.0032
695	2.54335	0.108028	0.0056
696	2.02086	0.0877837	0.0154
697	2.56831	0.108973	0.0102
698	2.37462	0.10159	0.0142
699	2.16783	0.0935708	0.0156
700	3.24188	0.133731	0.0018
701	2.42385	0.103478	0.011
702	2.00122	0.0870048	0.0278
703	2.77276	0.116636	0.0026
704	2.69143	0.113603	0.0052
705	3.12886	0.129673	0.0016
706	2.45465	0.104655	0.0096
707	2.64964	0.112037	0.0064
708	2.17184	0.0937277	0.0192
709	3.59132	0.14604	0.0008
710	2.02086	0.0877837	0.0202
711	2.43523	0.103913	0.0042
712	1.99015	0.0865651	0.024
713	2.42375	0.103474	0.0102
714	3.09248	0.128359	0.0012
715	2.69482	0.11373	0.0078
716	2.64414	0.111831	0.0038
717	1.81971	0.079743	0.0372
718	1.87326	0.0818972	0.0352
719	2.56581	0.108878	0.0072
720	2.19639	0.0946868	0.0202
721	2.88536	0.1208	0.004
722	2.70911	0.114265	0.005
723	2.65009	0.112054	0.005
724	2.78226	0.116989	0.0046
725	2.11255	0.0914026	0.0256
726	2.67417	0.112957	0.0066
727	2.28482	0.0981249	0.0154
728	2.73789	0.115338	0.0066
729	2.61589	0.110768	0.005
730	2.56594	0.108884	0.0038
731	1.91899	0.0837292	0.0308
732	2.21243	0.0953121	0.0186
733	2.14018	0.0924875	0.0168
734	3.41598	0.139907	0.0008
735	2.23013	0.0960016	0.0146
736	2.32086	0.0995185	0.0102
737	2.69482	0.11373	0.0078
738	2.65339	0.112178	0.0054
739	3.05541	0.127015	0.001
740	2.56003	0.10866	0.0058
741	2.02505	0.0879498	0.029
742	3.82232	0.153987	0.0008
743	3.00028	0.12501	0.002
744	3.15762	0.130709	0.0032
745	3.22426	0.133101	0.002
746	2.84757	0.119407	0.0048
747	1.88023	0.0821769	0.0374
748	2.10664	0.0911705	0.0164
749	2.89738	0.121243	0.003
750	1.95646	0.0852247	0.0262
751	3.22426	0.133101	0.0016
752	3.70748	0.150055	0.0004
753	2.46941	0.105218	0.0084
754	2.50368	0.106523	0.004
755	2.58137	0.109466	0.0084
756	3.35233	0.13766	0.0024
757	1.99162	0.0866238	0.021
758	2.44783	0.104395	0.0056
759	1.69499	0.0746856	0.049
760	2.97451	0.12407	0.0054
761	3.73179	0.15089	0.0006
762	1.79642	0.0788026	0.0462
763	2.71152	0.114355	0.0076
764	3.32898	0.136832	0.0014
765	3.14342	0.130198	0.0014
766	2.54825	0.108214	0.0042
767	2.51961	0.107128	0.011
768	1.8701	0.0817705	0.032
769	2.50844	0.106704	0.0064
770	3.12886	0.129673	0.001
771	2.45351	0.104612	0.005
772	2.23358	0.0961358	0.0182
773	2.87011	0.120239	0.003
774	2.50557	0.106595	0.012
775	1.88114	0.0822137	0.0364
776	2.9851	0.124456	0.0024
777	2.02808	0.0880697	0.0234
778	2.61789	0.110843	0.0036
779	2.26091	0.0971979	0.0132
780	2.96905	0.12387	0.0042
781	2.2458	0.096611	0.0186
782	1.69673	0.0747565	0.057
783	2.85367	0.119632	0.0064
784	3.23506	0.133487	0.0018
785	2.56598	0.108885	0.0096
786	3.372	0.138356	0.0012
787	1.99406	0.0867205	0.0178
788	2.07862	0.0900667	0.0188
789	2.29854	0.098656	0.0102
790	3.05821	0.127117	0.0052
791	2.59983	0.110163	0.0074
792	2.56551	0.108867	0.009
793	2.8648	0.120043	0.0028
794	2.29297	0.0984405	0.0144
795	1.86946	0.0817447	0.0288
796	2.66571	0.11264	0.0088
797	3.52377	0.143688	0.0024
798	3.44579	0.140956	0.0012
799	3.2498	0.134013	0.002
800	3.20048	0.132248	0.0012
801	1.7846	0.0783249	0.0468
802	3.47944	0.142137	0.0016
803	2.96157	0.123597	0.0046
804	2.82569	0.118599	0.0012
805	3.19706	0.132126	0.0012
806	2.27247	0.0976463	0.0144
807	2.65849	0.112369	0.0082
808	2.46452	0.105032	0.006
809	2.12975	0.0920783	0.0172
810	2.31243	0.0991929	0.0092
811	2.69482	0.11373	0.0062
812	2.63896	0.111636	0.0056
813	3.22932	0.133281	0.0008
814	3.34283	0.137323	0.0006
815	2.86635	0.1201	0.0052
816	2.03285	0.0882588	0.0272
817	1.89732	0.082862	0.0298
818	2.93009	0.122444	0.0028
819	2.33732	0.100154	0.0132
820	2.60982	0.110539	0.0058
821	3.02209	0.125805	0.002
822	3.16913	0.131123	0.0028
823	2.51	0.106763	0.007
824	2.60099	0.110207	0.0098
825	2.81731	0.118288	0.0014
826	2.27023	0.0975596	0.0056
827	3.02051	0.125747	0.0046
828	2.63769	0.111588	0.0072
829	4.23865	0.167943	0.0006
830	3.59132	0.14604	0.0002
831	2.47605	0.105471	0.0096
832	2.45902	0.104822	0.0076
833	1.8389	0.0805163	0.0364
834	2.56297	0.108771	0.0034
835	2.06554	0.0895509	0.0256
836	2.81119	0.118062	0.0052
837	2.39441	0.10235	0.0044
838	2.82043	0.118404	0.0072
839	3.75058	0.151535	0.0012
840	2.31825	0.099418	0.0124
841	2.50557	0.106595	0.0108
842	3.47564	0.142004	0.0014
843	2.98547	0.12447	0.0018
844	1.80524	0.079159	0.0354
845	3.55822	0.144889	0.0012
846	2.1019	0.0909839	0.0184
847	2.84044	0.119144	0.0036
848	2.52973	0.107512	0.0058
849	2.13492	0.0922814	0.0162
850	3.06338	0.127305	0.0026
851	1.4903	0.0662643	0.0828
852	2.69428	0.11371	0.0034
853	2.21947	0.0955866	0.0116
854	3.45707	0.141353	0.0008
855	1.95927	0.0853368	0.0272
856	1.56826	0.0694896	0.0694
857	3.3693	0.13826	0.002
858	2.18578	0.0942724	0.0208
859	2.74386	0.115561	0.0044
860	3.34687	0.137466	0.0016
861	2.92952	0.122423	0.0036
862	1.86946	0.0817447	0.029
863	2.24884	0.096729	0.0114
864	3.17152	0.131209	0.0038
865	2.85014	0.119502	0.0042
866	2.25505	0.0969701	0.0162
867	2.28471	0.0981208	0.0128
868	2.63187	0.111369	0.008
869	3.56029	0.144961	0.0018
870	3.24632	0.133889	0.0046
871	2.44236	0.104186	0.0074
872	3.14566	0.130279	0.0012
873	2.20522	0.0950311	0.0164
874	2.59438	0.109958	0.0068
875	2.52143	0.107197	0.0084
876	1.5294	0.0678846	0.072
877	3.70143	0.149847	0.0014
878	2.39627	0.102421	0.0092
879	2.30352	0.0988488	0.012
880	3.01054	0.125384	0.0018
881	2.6575	0.112332	0.0062
882	3.05816	0.127115	0.0022
883	2.82569	0.118599	0.002
884	2.2254	0.0958173	0.0168
885	3.04749	0.126728	0.0012
886	3.09072	0.128295	0.0022
887	3.45705	0.141352	0.0028
888	3.35579	0.137782	0.0024
889	2.41127	0.102996	0.0076
890	1.96033	0.0853789	0.0246
891	2.45412	0.104635	0.0072
892	2.26667	0.0974214	0.0092
893	2.28968	0.0983133	0.013
894	2.768	0.116459	0.0022
895	2.42312	0.10345	0.0102
896	1.835	0.080359	0.0322
897	2.99037	0.124649	0.0016
898	2.63772	0.111589	0.0038
899	2.32219	0.09957	0.0138
900	1.95927	0.0853368	0.0254
901	3.93181	0.157703	0.0008
902	2.39407	0.102337	0.0084
903	2.50744	0.106666	0.0088
904	2.31243	0.0991929	0.0072
905	3.09009	0.128272	0.0008
906	2.15157	0.0929342	0.0132
907	2.11383	0.0914532	0.0218
908	2.64166	0.111737	0.0112
909	2.48285	0.10573	0.0086
910	2.17841	0.0939846	0.0182
911	2.33614	0.100108	0.0136
912	1.78339	0.0782757	0.034
913	2.12314	0.0918187	0.0164
914	2.78344	0.117033	0.007
915	2.49163	0.106065	0.005
916	1.93259	0.0842727	0.023
917	2.63896	0.111636	0.0066
918	3.34901	0.137542	0.0012
919	2.66002	0.112427	0.0052
920	2.83354	0.118889	0.003
921	1.6769	0.0739476	0.0556
922	2.49234	0.106092	0.0036
923	2.44236	0.104186	0.0064
924	3.69173	0.149513	0.0008
925	2.2564	0.0970227	0.0096
926	1.91004	0.0833715	0.0324
927	3.25951	0.13436	0.0012
928	2.60527	0.110368	0.0056
929	2.21947	0.0955866	0.011
930	1.89042	0.0825855	0.0292
931	3.05766	0.127097	0.0024
932	2.43672	0.10397	0.0096
933	3.19584	0.132082	0.001
934	3.6901	0.149457	0.001
935	2.17464	0.093837	0.0178
936	2.32898	0.0998322	0.0152
937	2.74981	0.115782	0.0038
938	3.50575	0.143058	0.0004
939	2.28269	0.0980425	0.0128
940	2.59024	0.109801	0.0048
941	4.21922	0.167302	0.0002
942	2.26773	0.0974623	0.0124
943	3.15201	0.130507	0.0022
944	3.55773	0.144872	0.0012
945	2.67317	0.11292	0.005
946	2.39663	0.102435	0.0102
947	2.13088	0.0921229	0.0136
948	2.26091	0.0971979	0.0156
949	1.55665	0.0690108	0.0882
950	2.52181	0.107212	0.0114
951	3.70143	0.149847	0.0014
952	2.80503	0.117834	0.004
953	2.21368	0.0953611	0.0162
954	2.78856	0.117223	0.003
955	3.44928	0.141079	0.0024
956	2.23558	0.0962136	0.013
957	2.34231	0.100346	0.0116
958	2.59679	0.110049	0.0052
959	2.60951	0.110528	0.0064
960	2.83549	0.118961	0.0038
961	2.81504	0.118204	0.0056
962	3.22678	0.133191	0.0026
963	4.21698	0.167228	0.0006
964	3.18322	0.131629	0.0018
965	2.08776	0.0904271	0.015
966	2.3853	0.102	0.0126
967	3.97188	0.159054	0.0002
968	2.03971	0.0885302	0.0198
969	2.12236	0.0917881	0.0242
970	2.35886	0.100983	0.009
971	3.17201	0.131227	0.0012
972	1.8701	0.0817705	0.0286
973	2.48651	0.10587	0.0122
974	2.85202	0.119572	0.0054
975	2.0807	0.0901488	0.0182
976	2.69482	0.11373	0.0072
977	1.77366	0.0778822	0.0514
978	2.01324	0.0874818	0.0226
979	2.7039	0.11407	0.0044
980	2.45465	0.104655	0.0112
981	2.49462	0.106178	0.0058
982	2.89768	0.121254	0.0032
983	2.96157	0.123597	0.0032
984	2.91562	0.121913	0.0034
985	2.87171	0.120298	0.0046
986	2.69076	0.113579	0.0048
987	2.93009	0.122444	0.0032
988	2.28471	0.0981208	0.0132
989	2.03209	0.0882286	0.0204
990	2.35571	0.100862	0.0152
991	2.50236	0.106473	0.0114
992	2.42898	0.103674	0.0146
993	3.19706	0.132126	0.0014
994	2.4399	0.104092	0.0136
995	2.93003	0.122442	0.004
996	1.87326	0.0818972	0.0328
997	2.23614	0.0962356	0.0164
998	2.76122	0.116207	0.0064
999	3.96867	0.158946	0.0002
1000	2.09373	0.0906622	0.0192
